# Supplementary material for: Mangrove Ecosystems as Reservoirs of Antibiotic Resistance Genes: A Narrative Review
Source: Antibiotics (Basel). 2025 Oct 14;14(10):1022. doi: 10.3390/antibiotics14101022 (PMC12561704; doi:10.3390/antibiotics14101022)
Supplement: Supplementary file 1 [file antibiotics-14-01022-s001.zip]

Archive with 3 entries (2 files):
- antibiotics-3895882-supplementary/
- antibiotics-3895882-supplementary/antibiotics-3895882-Diagram S1.pdf
- antibiotics-3895882-supplementary/antibiotics-3895882-supplementary.pdf
